# Supplementary material for: Benzothiazole and Chromone Derivatives as Potential ATR Kinase Inhibitors and Anticancer Agents
Source: Molecules. 2022 Jul 20;27(14):4637. doi: 10.3390/molecules27144637 (PMC9324009; doi:10.3390/molecules27144637)
Supplement: Supplementary file 1 [file molecules-27-04637-s001.zip]

Archive with 1 entries (1 files):
- molecules-1799118-supplementary.pdf
